# Supplementary material for: Hsa-miR-329 exerts tumor suppressor function through down-regulation of MET in non-small cell lung cancer
Source: Oncotarget. 2016 Feb 19;7(16):21510–26. doi: 10.18632/oncotarget.7517 (PMC5008302; doi:10.18632/oncotarget.7517)
Supplement: Supplementary file 2 [file oncotarget-07-21510-s002.xlsx]

## Sheet: Sheet1
	Tabale S1. Primer sequences for quantitative reverse transcription(RT)-PCR (mRNA)
	Gene Sequence (5′→3′)
	Human c-Met	Forward:5'-GTTTCCCAATTTCTGACC-3'
		Reverse:5'-TATATCAAAGGTGTTTAC-3'
	Human Bcl-2	Forward:5'-CTTTGAGTTCGGTGGGGTCA-3'
		Reverse:5'-GGGCCGTACAGTTCCACAAA-3'
	Human CyclinD1	Forward:5'-CTCCTCTCCGGAGCATTTTGATA-3'
		Reverse:5'-TTAAAGACAGTTTTTGGGTAATCT-3'
	Human MMP-7	Forward:5'-GAGTGCCAGATGTTGCAGAA-3'
		Reverse:5'-AAATGCAGGGGGATCTCTTT-3'
	Human MMP-9	Forward:5'-CTGCAGTGCCCTGAGGACTA-3'
		Reverse:5'-ACTCCTCCCTTTCCTCCAGA-3'
	Human p57	Forward:5'-CCCTTCTTCTCGCTGTCCTC-3'
		Reverse:5'-CTGGTCCTCGGCGTTCA-3'
	Human p21	Forward:5'-GGCGGCAGACCAGCATGACAGATT-3'
		Reverse:5'-GCAGGGGGCGGCCAGGGTAT-3'
	Human GAPDH	Forward:5'-AGCCTTCTCCATGGTGGTGAA-3'
		Reverse:5'-ATCACCATCTTCCAGGAGCGA-3'
